# Supplementary material for: Distinct Transcriptional and Migratory Programs Are Associated with Vasculogenic Mimicry Heterogeneity in Triple-Negative Breast Cancer
Source: Cancers (Basel). 2026 May 29;18(11):1789. doi: 10.3390/cancers18111789 (PMC13256714; doi:10.3390/cancers18111789)
Supplement: Supplementary file 1 [file cancers-18-01789-s001.zip]

Archive with 8 entries (8 files):
- Supplementary Figure S1.pdf
- Supplementary figure S2.pdf
- Supplementary Figure S3.pdf
- Supplementary Table 1. Gene enrichment for various signature modules from DepMap.csv
- Supplementary video S1 - Live imaging of  3B-11 mouse endothelial cells (angiogenic model) undergoing in-vitro tube formation in 3D culture in-vitro.mp4
- Supplementary video S2 - Time-lapse imaging of MDA-MB-468 (TNBC) showing absence of tube formation (VM) in 3D culture..mp4
- Supplementary video S3 - Time-lapse imaging demonstrating tube forming capability (VM) of MDA-MB-231 (TNBC) in in-vitro 3D culture.mp4
- Supplementary video S4 - Live imaging showing VM-like tube formation by MDA-MB-231-4175 (lung tropic TNBC)in in-vitro 3D culture..mp4
