# Supplementary material for: Distinct Transcriptional and Migratory Programs Are Associated with Vasculogenic Mimicry Heterogeneity in Triple-Negative Breast Cancer
Source: Cancers (Basel). 2026 May 29;18(11):1789. doi: 10.3390/cancers18111789 (PMC13256714; doi:10.3390/cancers18111789)
Supplement: Supplementary file 1 [file cancers-18-01789-s001.zip › Supplementary Table 1. Gene enrichment for various signature modules from DepMap.csv]

Supplementary Table S1. Gene enrichment for various signature modules from DepMap
Signature	Source / Curation basis	Gene members (HGNC symbols)
VM (vasculogenic mimicry)	Curated from Geneshot text-mining; filtered by established VM literature and DepMap expression evidence	CDH5,EPHA2,KDR,VEGFA,LAMC2,MMP14,MMP2,MMP9,COL4A1,COL4A2, ITGAV,ITGB3,ITGB1, CAV1,HIF1A,EPAS1,STAT3,NOTCH1,TWIST1
EA (endothelial angiogenesis)	Curated from Geneshot text-mining; filtered by established EA literature and DepMap expression evidence	PECAM1,CDH5,CD34,VWF,CLDN5,ESAM,EMCN,ESM1,MMRN2,COL18A1,KDR,FLT1,TEK,TIE1,ANGPT1,ANGPT2,VEGFA,VEGFB,VEGFC
CSC (cancer stem cell)	Curated from Geneshot text-mining; filtered by established CSC literature and DepMap expression evidence	ALDH1A1,ALDH1A3,PROM1,CD44,CD24,SOX2,NANOG,POU5F1,KLF4,MYC,BMI1,ABCG2,ITGA6,ITGB1,LGR5,NOTCH1,JAG1,STAT3,EPAS1,HIF1A
EMT (epithelial?mesenchymal transition)	Curated from Geneshot text-mining; filtered by established EMT literature and DepMap expression evidence	SNAI1,SNAI2,TWIST1,ZEB1,ZEB2,VIM,CDH2,FN1,ITGB1,MMP2,MMP9,CXCL8,TGFB1,SMAD2,SMAD3,CTNNB1,STAT3,HIF1A,EGFR,CD44
ECM / Mesenchymal remodeling	Curated from Geneshot text-mining; filtered by established ECM-remodeling literature and DepMap expression evidence	MMP1,MMP2,MMP7,MMP9,MMP13,PLAUR,SERPINE1,TIMP2,FN1,SDC1,SDC4,ITGB1,PDPN,CEACAM5,TGFB1,CCN2, ACTA2,CCL2,CXCL8,TNF
VS (vessel stability)	Curated from Geneshot text-mining; filtered by established vessel-stability literature and DepMap expression evidence	ANGPT1,TEK,ANGPT2,FLT1,TJP1,CDH5,PECAM1,OCLN,VWF,PDGFRB,PDGFB,NOTCH3,MYH11,ACTA2,NOS3,THBD,ENG,FN1,F2
Durotaxis	Curated from Geneshot text-mining of durotaxis / stiffness-sensing literature; DepMap-expressed members retained	ITGB1, ITGA5, ITGAV, PXN, TLN1, PTK2 (FAK), SRC, RHOA, ROCK1, ROCK2, MYH9, MYL9, LIMK1, YAP1, WWTR1 (TAZ), CTGF, CYR61, LOX, LOXL2
Haptotaxis	Curated from Geneshot text-mining of haptotaxis / adhesion-gradient literature; DepMap-expressed members retained	FN1, COL1A1, COL1A2, COL3A1, COL5A1, LAMC2, POSTN, THBS1, SPARC, ITGB1, ITGA5, ITGAV, ITGB3, ITGA2, ITGA6, ITGB4, MMP2, MMP9, MMP14, LOXL2
